# Supplementary material for: Evolution of Ovipositor Length in Drosophila suzukii Is Driven by Enhanced Cell Size Expansion and Anisotropic Tissue Reorganization
Source: Curr Biol. 2019 Jun 17;29(12):2075–2082.e6. doi: 10.1016/j.cub.2019.05.020 (PMC6584362; doi:10.1016/j.cub.2019.05.020)
Supplement: Data S1. Measurements of Ovipositor Parameters during Larval, Pupal, and Adult Stages, Related to Figures 1, 2, 3, S1, and S2; STAR Methods — Excel table containing three tabs describing measurements of (A) adult ovipositors; (B) pupal cell parameters; (C) larval ovipositor primordium parameters. [file mmc4.xlsx]

## Sheet: adult ovi area, lenght, width
			D. melanogaster								D. suzukii						statistics
	pupal area (um^2)	log (pupal area)	ovipositor length (um)	ovipositor length squared	log (ovipositor length squared)	ovipositor width (um)			pupal area (um^2)	log (pupal area)	ovipositor length (um)	ovipositor length squared	log (ovipositor length squared)	ovipositor width (um)
D1	2875.02	3.45864	282.122	79593	4.90088	65.3486		A1	2564.09	3.40893	440.717	194232	5.28832	56.4216			Ovipositor length		Ovipositor width
D3	2775.72	3.44338	266.39	70963.6	4.85104	57.4271		A2	2535.88	3.40413	449.77	202293	5.30598	60.2644			D. melanogaster	D. suzukii	D. melanogaster	D. suzukii
D4	2734.73	3.43692	295.997	87614.3	4.94258	42.7174		A4	2540.11	3.40485	454.538	206605	5.31514	57.7083		mean	260.958	413.972	48.0588	51.9777
D6	2731.14	3.43634	273.738	74932.5	4.87467	49.0577		A6	2445.86	3.38843	443.975	197114	5.29472	58.1102		SEM	1.50338	3.57182	1.0247	1.24611
D7	2486.45	3.39558	286.677	82183.9	4.91479	51.5744		A7	2508.71	3.39945	446.896	199716	5.30041	51.5996		Student's t-test p value	3.27321e-103		0.0150778
D8	2555.27	3.40744	251.403	63203.4	4.80074	40.3831		A8	2653.03	3.42374	434.983	189210	5.27695	62.3078
D9	2774.93	3.44325	271.791	73870.3	4.86847	50.3467		A9	2489.93	3.39619	430.888	185664	5.26873	56.7631
D10	2718.45	3.43432	276.082	76221.4	4.88208	32.6487		A10	2460.66	3.39105	431.007	185767	5.26897	66.2371
D11	2749.94	3.43932	263.2	69274.1	4.84057	75.1219		A11	2586.42	3.4127	448.717	201347	5.30395	58.7513
D12	2870.84	3.45801	281.544	79266.9	4.89909	57.4777		A12	2592.91	3.41379	450.709	203139	5.30779	65.6882
D13	2776.07	3.44343	307.251	94403.4	4.97499	51.7002		A13	2426	3.38489	433.492	187916	5.27396	62.7735
D14	2661.06	3.42505	274.189	75179.6	4.8761	48.0392		A15	2660.61	3.42498	444.979	198007	5.29668	63.0412
D15	2336.32	3.36853	264.578	70001.8	4.84511	39.8229		A16	2467.32	3.39223	448.965	201570	5.30443	54.0028
D16	2674.55	3.42725	267.047	71314.2	4.85318	59.2028		A17	2593.76	3.41393	458.7	210405	5.32306	64.6427
D19	2629.65	3.4199	269.931	72862.6	4.8625	60.3148		A18	2496.1	3.39726	440.768	194276	5.28842	58.7068
D20	2350.3	3.37112	275.449	75872.1	4.88008	49.2167		A19	2449.9	3.38915	434.667	188935	5.27631	55.1471
D22	2526.43	3.40251	282.908	80037.1	4.90329	58.652		A20	2555.26	3.40744	462.885	214263	5.33095	64.4595
D23	2470.79	3.39284	265.674	70582.7	4.8487	53.7652		A21	2559.54	3.40816	452.499	204755	5.31123	62.9263
D24	2640.9	3.42175	278.65	77645.7	4.89012	56.7741		A22	2560.63	3.40835	459.009	210689	5.32364	63.692
D25	2333.2	3.36795	278.586	77609.9	4.88992	56.6715		A24	2485.09	3.39534	430.018	184916	5.26697	60.7192
D26	2534.52	3.4039	283.259	80235.4	4.90437	59.3395		A25	2649.63	3.42318	447.772	200500	5.30211	38.1708
D27	2352.78	3.37158	270.274	73048.3	4.86361	42.9638		A26	2617.66	3.41791	433.553	187968	5.27408	63.1321
D28	2580.45	3.4117	277.37	76934.3	4.88612	46.0846		A27	2568.94	3.40975	441.74	195134	5.29033	58.6939
D30	2531.26	3.40334	269.046	72386	4.85965	49.3621		A28	2474.64	3.39351	447.224	200009	5.30105	65.7037
E1	2483.72	3.3951	252.106	63557.6	4.80317	49.1573		A29	2611.53	3.4169	433.466	187892	5.27391	56.6357
E2	1929.46	3.28544	251.561	63283	4.80129	38.7213		A30	2553.88	3.4072	457.934	209703	5.32161	70.6676
E3	2201.57	3.34273	249.186	62093.7	4.79305	29.5995		B1	2634.93	3.42077	442.764	196040	5.29234	66.1913
E4	1544.6	3.18882	239.876	57540.3	4.75997	63.4098		B2	1484.68	3.17163	381.36	145435	5.16267	51.8569
E6	1819.33	3.25991	251.302	63152.7	4.80039	57.4681		B3	2111.42	3.32457	411.592	169408	5.22893	57.9844
E7	2461.93	3.39128	272.39	74196.5	4.87038	38.8632		B4	1789.72	3.25278	403.769	163029	5.21227	56.7595
E8	2479.25	3.39432	274.886	75562.6	4.87831	57.9241		B6	2509.49	3.39959	446.111	199015	5.29889	56.1636
E9	2542.28	3.40522	279.255	77983.6	4.892	46.1487		B7	2455.01	3.39005	443.104	196341	5.29301	45.2232
E10	2273.28	3.35665	272.943	74498.1	4.87215	40.8836		B8	2709.52	3.43289	440.008	193607	5.28692	46.4396
E12	2318.43	3.36519	239.335	57281.4	4.75801	45.9991		B9	2096.29	3.32145	428.28	183424	5.26346	60.1993
E13	2217.26	3.34582	258.944	67052.1	4.82641	49.2079		B10	2534.31	3.40386	444.087	197214	5.29494	59.8916
E14	2287.04	3.35927	261.77	68523.6	4.83584	54.562		B11	2491.63	3.39648	442.357	195680	5.29155	60.009
E15	1857.59	3.26895	237.555	56432.4	4.75153	59.4272		B12	2556.49	3.40764	451.025	203423	5.3084	52.6213
E16	1618.34	3.20907	269.099	72414.1	4.85982	55.8994		B13	2125.62	3.32749	442.007	195370	5.29086	36.1197
E17	2099.17	3.32205	262.742	69033.3	4.83906	55.5295		B16	2499.56	3.39786	432.68	187212	5.27233	55.9062
E18	1829.21	3.26226	247.82	61414.7	4.78827	73.93		B17	2557.98	3.4079	448.544	201191	5.30361	58.1373
E19	1917.95	3.28284	262.779	69052.8	4.83918	53.8716		B18	2615.26	3.41752	423.302	179184	5.2533	57.927
E20	2219.46	3.34625	269.557	72660.9	4.8613	36.418		B19	2034.48	3.30845	415.402	172559	5.23694	19.3498
E21	2352.11	3.37146	285.374	81438.4	4.91083	65.7669		B20	2194.25	3.34129	425.978	181457	5.25877	56.7595
E22	1920.67	3.28345	255.148	65100.4	4.81358	35.3015		B21	2633.21	3.42049	439.685	193323	5.28628	74.4627
E23	2615.38	3.41753	245.465	60253.1	4.77998	34.7475		B22	2455.03	3.39006	433.939	188303	5.27486	65.0245
E24	2245.62	3.35134	261.792	68534.9	4.83591	33.6945		B23	2398.8	3.37999	438.959	192685	5.28485	65.636
E26	1634.94	3.2135	247.047	61032	4.78556	49.0196		B24	2091.57	3.32047	423.213	179109	5.25312	52.8896
E27	2330.45	3.36744	277.097	76782.9	4.88526	48.8345		B25	2353.34	3.37168	436.028	190121	5.27903	43.2675
E29	1724.25	3.2366	259.303	67238.3	4.82762	53.0973		B26	2389.54	3.37832	429.757	184691	5.26645	54.6956
E30	1526.97	3.18383	252.035	63521.8	4.80292	32.4107		B28	2608.64	3.41641	432.368	186942	5.27171	35.0439
F1	2208.29	3.34406	255.875	65472	4.81606	50.2138		C1	2534.98	3.40398	456.848	208710	5.31954	62.0337
F2	1489.3	3.17298	234.829	55144.5	4.7415	37.2314		C2	2461.66	3.39123	450.96	203365	5.30828	68.0308
F4	2132.01	3.32879	264.806	70122	4.84585	55.5112		C3	1859.98	3.26951	407.525	166076	5.22031	32.2755
F8	1369.89	3.13669	232.009	53828.2	4.73101	33.0524		C4	1813.36	3.25848	418.156	174854	5.24268	46.4577
F9	1418.52	3.15184	257.451	66280.8	4.82139	45.168		C8	2398.06	3.37986	434.657	188927	5.27629	60.6431
F10	1707.88	3.23246	255.712	65388.5	4.8155	46.4799		C12	1960.75	3.29242	416.743	173675	5.23974	53.968
F12	1593.99	3.20249	261.541	68403.8	4.83508	47.769		C13	2343.11	3.36979	436.416	190459	5.2798	54.0602
F13	1620.69	3.2097	261.557	68411.9	4.83513	35.388		C16	1936.1	3.28693	422.538	178538	5.25173	49.1718
F15	1607.69	3.2062	268.398	72037.7	4.85756	45.2009		C19	1595.2	3.20281	390.533	152516	5.18332	35.9004
F17	1618.64	3.20915	269.805	72794.7	4.8621	70.0419		C21	1718.25	3.23509	416.71	173647	5.23967	28.3869
F18	1374.24	3.13806	249.256	62128.4	4.79329	48.4523		C22	1406.53	3.14815	377.468	142482	5.15376	29.3737
F19	1228.86	3.0895	241.573	58357.4	4.7661	41.3251		C23	1792.72	3.25351	410.17	168240	5.22593	26.4448
F22	1527.01	3.18384	255.586	65324.2	4.81507	42.352		C26	2571.99	3.41027	454.034	206147	5.31418	59.8039
F23	1353.2	3.13136	243.039	59068.1	4.77135	38.6255		C27	2547.15	3.40605	455.782	207737	5.31751	58.0818
F27	1350.26	3.13042	242.706	58906.2	4.77016	40.0152		C28	1882.85	3.27482	415.702	172808	5.23756	54.4285
F29	1357.38	3.1327	249.726	62363	4.79493	38.4072		C29	2523.27	3.40196	448.305	200977	5.30315	50.9914
F30	1501.3	3.17647	258.389	66765.1	4.82455	58.2895		D5	1842.59	3.26543	412.245	169946	5.23031	62.3646
G9	1995.78	3.30011	282.764	79955.7	4.90285	63.5652		D6	1438.69	3.15797	374.099	139950	5.14597	46.4577
G13	1817.33	3.25943	259.154	67160.7	4.82712	41.0281		D10	1721.42	3.23589	411.992	169737	5.22978	57.9276
G15	1203.32	3.08038	234.182	54841.4	4.73911	46.0336		D11	1526.21	3.18361	386.152	149113	5.17352	49.9981
G16	1419.2	3.15204	259.888	67541.7	4.82957	69.1667		D12	2100.61	3.32235	425.561	181102	5.25792	57.7619
G19	1688.08	3.22739	232.503	54057.4	4.73286	58.2292		D14	1614.67	3.20808	388.955	151286	5.1798	17.2104
G21	1381.82	3.14045	241.779	58457.2	4.76684	40.5066		D17	1113.8	3.04681	346.594	120128	5.07964	50.805
G26	1697.42	3.22979	268.335	72003.5	4.85735	45.2967		D18	1274.6	3.10537	355.537	126407	5.10177	12.4568
G27	1830.8	3.26264	263.023	69181.3	4.83999	61.9569		D19	1627.15	3.21143	391.057	152926	5.18448	53.5384
G29	1600.23	3.20418	251.289	63146.3	4.80035	57.6532		K14	1332.33	3.12461	349.675	122273	5.08733	54.9452
G30	2123.7	3.32709	270.839	73354	4.86542	49.0157		K17	1542.66	3.18827	373.776	139708	5.14522	47.9747
G41	1868.57	3.27151	277.349	76922.5	4.88605	59.2989		K29	1494.56	3.17451	369.506	136535	5.13524	43.1024
G48	1721.25	3.23584	236.298	55836.6	4.74692	50.7069		K50	1494.37	3.17446	375.03	140647	5.14813	39.6156
G50	1355.4	3.13207	222.788	49634.6	4.69578	59.3534		K60	1559.72	3.19305	376.953	142094	5.15257	40.0058
G52	2206.4	3.34368	286.258	81943.9	4.91352	63.1495		L01	1404.66	3.14757	360.008	129606	5.11262	56.5835
G54	2077.57	3.31756	278.678	77661.3	4.8902	54.535		L08	1217.56	3.08549	351.855	123802	5.09273	32.2007
G55	2090.11	3.32017	277.729	77133.6	4.88724	42.838		L13	1371.96	3.13734	350.731	123012	5.08995	48.2288
G56	1772.53	3.24859	264.649	70039.2	4.84534	31.8315		L15	1513.75	3.18005	357.684	127938	5.107	50.3296
G57	2094.74	3.32113	266.477	71010.2	4.85132	50.8359		L16	1563.31	3.19405	392.076	153723	5.18674	40.5657
G58	2113.73	3.32505	233.87	54695	4.73795	68.0047		L22	1176.27	3.07051	360.694	130100	5.11428	54.7297
G60	2005.12	3.30214	250.577	62788.8	4.79788	55.6427		L23	1484.29	3.17152	350.404	122783	5.08914	79.6827
H1	1522.71	3.18262	255.436	65247.4	4.81456	32.7306		L27	1564.94	3.1945	387.751	150351	5.17711	55.0664
H2	1573	3.19673	223.302	49864	4.69779	41.7296		L30	1585.63	3.2002	377.349	142392	5.15349	44.8929
H3	1444.41	3.15969	228.151	52053.1	4.71645	59.2399		L31	1525.14	3.18331	372.996	139126	5.14341	47.9902
H4	1529.85	3.18465	271.263	73583.6	4.86678	46.0958		L35	1361.38	3.13398	370.525	137289	5.13764	18.4049
H7	1498.61	3.17569	253.632	64329.3	4.80841	61.3255		L43	1301.86	3.11457	347.14	120506	5.08101	46.0397
H9	1310.73	3.11751	246.002	60517	4.78188	35.2754		L44	1165.09	3.06636	369.986	136889	5.13637	46.9227
H15	1261.45	3.10087	243.647	59364.1	4.77352	45.9152		L46	1112.42	3.04627	341.538	116648	5.06688	41.3242
H16	1622.08	3.21007	265.245	70355	4.84729	38.6233		L54	1187.69	3.0747	355.127	126115	5.10077	45.7817
H17	1760.78	3.24571	265.826	70663.4	4.84919	31.3545		L56	1348.11	3.12972	356.963	127423	5.10525	42.0079
H18	1802.74	3.25593	260.418	67817.5	4.83134	29.306		M09	1467.07	3.16645	370.419	137210	5.13739	52.7967
H19	1459.02	3.16406	226.237	51183.4	4.70913	35.6585		M12	1568.24	3.19541	379.743	144205	5.15898	44.2712
H41	2034.29	3.30841	274.784	75506.4	4.87798	43.9945		M19	1451.91	3.16194	364.362	132760	5.12307	48.2288
H42	1463.86	3.1655	248.711	61857.2	4.79139	29.6543
H44	1629.49	3.21205	254.727	64885.8	4.81215	38.2505
H45	1659.9	3.22008	259.239	67205	4.8274	46.3461
H46	1377.74	3.13917	253.274	64147.6	4.80718	29.0399
H47	1587.44	3.2007	275.266	75771.2	4.8795	33.1124
H48	1766.48	3.24711	269.423	72588.6	4.86087	42.6912
H49	1799.02	3.25504	277.866	77209.5	4.88767	40.7317
H50	1817.09	3.25938	272.336	74166.8	4.87021	41.0752
H51	1813.77	3.25858	272.316	74155.7	4.87014	65.2719
H53	1237.43	3.09252	237.072	56203.2	4.74976	31.1623
H55	1300.09	3.11397	250.818	62909.4	4.79872	36.3493
H56	1456.05	3.16318	262.572	68943.8	4.8385	46.6402
H57	1750.2	3.24309	264.522	69971.9	4.84492	57.5906
H59	1515.12	3.18045	258.046	66587.6	4.82339	30.5025
H60	1594.38	3.20259	268.88	72296.6	4.85912	52.9612

## Sheet: pupal data
	mel			suz			mel			suz			mel			suz			mel			suz			mel			suz			mel			suz			mel			suz			mel			suz			mel
	Ovipositor area						Mean cell area						Cell number						Mitotic index						Cell shape						Cell orientation % aligned with PD axis						Cell orientation % non-aligned with PD axis						mean number of cells per column						mean number of cells per row
h APF	mean	sd	SEM	mean	sd	SEM	mean	sd	SEM	mean	sd	SEM	mean	sd	SEM	mean	sd	SEM	mean	sd	SEM	mean	sd	SEM	mean	sd	SEM	mean	sd	SEM	mean	sd	SEM	mean	sd	SEM	mean	sd	SEM	mean	sd	SEM	mean	sd	SEM	mean	sd	SEM	mean
18	4540.97	1171.93	414.34	3875.1	1106.21	391.104	5.5059	1.10182	0.389552	7.96494	1.52167	0.537993	881.628	380.8	134.633	498.586	148.04	52.3401	5.43394	1.53603	0.543069	3.88784	1.31934	0.466456
24	4246.29	890.101	246.87	4415.07	765.715	230.872	3.85382	0.857917	0.237943	4.61431	1.15269	0.347549	1141.4	344.851	95.6445	1012.81	293.576	88.5165	4.56149	1.45794	0.404359	4.25568	1.87758	0.566111
30	4987.32	566.657	188.886	4641.1	1274.1	450.463	2.96169	0.569035	0.189678	3.6908	0.763236	0.269845	1757.79	466.764	155.588	1317.38	478.977	169.344	0.0651781	0.0748376	0.0249459	1.36025	0.358509	0.126752	1.44977	0.0729017		1.4579	0.0666636
36	10325.4	843.133	266.622	9486.58	1581.09	499.984	4.79687	0.50384	0.159328	3.83848	0.405185	0.128131	2161.1	158.903	50.2496	2492.56	367.553	116.231	0	0	0	0	0	0	1.47341	0.0456143	0.0144245	1.59295	0.0486653	0.0153893	50.2196	12.4924	3.95043	52.496	10.2986	3.25671	49.7804	3.95043	12.4924	47.504	10.2986	3.25671	39.1	3.31867	1.04946	33.8148	3.87697	1.29232	36.45
48	12919.3	1380.73	436.625	13415.2	2640.07	834.862	7.89339	1.25393	0.396527	6.65595	1.12892	0.356996	1652.5	145.903	46.1385	2017.16	192.082	60.7417	0	0	0	0	0	0	1.46992	0.0344241	0.0108859	1.71183	0.120644	0.0381508	55.3772	4.17703	1.32089	67.7238	6.88838	2.1783	44.6228	4.17703	1.32089	32.2762	6.88838	2.1783	28.6	2.37164	0.749979	27.3667	2.58891	0.818686	40.6333
54	18847	2184.84	690.907	32900.2	7149.6	2383.2	11.6774	1.36632	0.432067	20.6837	4.5097	1.50323	1619.41	142.865	45.1779	1594.18	151.735	50.5785	0	0	0	0	0	0	1.57173	0.044868	0.0141885	1.47077	0.037714	0.0125713	55.6492	7.51137	2.3753	50.9874	11.8785	3.9595	44.3508	7.51137	2.3753	49.0126	11.8785	3.9595	29.6667	2.59629	0.82102	21.4167	1.91693	0.677735	45.0333
72-74	30591.5	1937.97		35958.1	2600.3														0	0	0	0	0	0
adult	26453.1	4754.34	1503.46	41105.9	4743.03	1676.91													0	0	0	0	0	0
adult (not squashed)	22947.7	3900.44	1233.43	38480	2911.28	920.627													0	0	0	0	0	0	1.50502			1.59185			53.7487			57.0691
	1.59044			1.89053
	45.8824			246.807
	0.403567			0.249413		1.74564
	0.217575			0.169601		1.67686
[truncated: 11 more columns]

## Sheet: larval data
	mel				suz					mel				suz					mel				suz
	Total genital disc area (um^2)									ventral cell number									ventral cell apical area (um^2)
Time (h AEL)	72	96	120		72	96	120	144		72h AEL	96h AEL	120h AEL		72h AEL	96h AEL	120h AEL	Late wandering*		72h AEL	96h AEL	120h AEL	120h AEL	72h AEL	96h AEL	120h FOOD	144h AEL
% onset of pupariation	60	80	100		50	66.6667	83.3333	100		60	80	100		60	80	100			60	80	100	100	50	66.6667	83.3333	100
Mean	3721.32	12042.6	24499.9		2162.49	7592.62	15441.6	27223.9		214.591	1576.85	3495.86		182.992	575.709	1445.89	3551.96		17.757	8.05459	7.12813	7.12813	12.5966	13.6941	11.3277	7.87372
SEM	319.859	953.787	978.793		276.914	570.408	1534.4	941.229		20.3474	169.709	231.192		18.3698	36.706	183.47	248.944		0.885328	0.707192	0.243608	0.243608	0.924376	1.40624	1.06666	0.638883
